# Supplementary material for: A population of wheat multiple synthetic derivatives: an effective platform to explore, harness and utilize genetic diversity of Aegilops tauschii for wheat improvement
Source: Theor Appl Genet. 2018 Apr 28;131(8):1615–26. doi: 10.1007/s00122-018-3102-x (PMC6061144; doi:10.1007/s00122-018-3102-x)
Supplement: Supplementary file 4 — Supplementary material 4 (XLSX 14 kb) [file 122_2018_3102_MOESM4_ESM.xlsx]

## Sheet: Table S1
Table S1. Candidate Rg-D1 genes
Symbol*	Chr	gene start	description*
Traes_1DS_05B16509E	1D	307583	[(E=5E-76)XP_003569090.1] putative disease resistance RPP13-like protein 3 [Brachypodium distachyon]
Traes_1DS_4A2001BAC	1D	319940	[(E=9E-61)XP_003578557.1] uncharacterized protein LOC100842183 [Brachypodium distachyon]
Traes_1DS_1425BB5B2	1D	328552	XP_003565069.1| PREDICTED: ganglioside-induced differentiation-associated protein 2 [Brachypodium distachyon]
Traes_1DS_27349324C	1D	343735	[(E=0)XP_003571315.1] uncharacterized protein LOC100846108 [Brachypodium distachyon]
Traes_1DS_70BE14BCA	1D	358312	[(E=0)NP_001064062.2] Os10g0119200 [Oryza sativa Japonica Group]
Traes_1DS_AAA7B8951	1D	376851	[(E=0)XP_004963531.1] E3 ubiquitin-protein ligase ORTHRUS 2-like [Setaria italica]
Traes_1DS_6B5065463	1D	382615	[(E=0)XP_010231878.1] protein MEI2-like 3 [Brachypodium distachyon]
Traes_1DS_4FC8BB7AD	1D	454380	[(E=1E-123)XP_004960938.1] photosynthetic NDH subunit of lumenal location 5, chloroplastic [Setaria italica]
Traes_1DS_67B7153A8	1D	463251	NA
Traes_1DS_305AAB660	1D	464702	NA
Traes_1DS_1BB79B0F5	1D	531975	NP_001150521.1| jasmonate-induced protein precursor [Zea mays]
Traes_1DS_6BA87D1DA	1D	562895	Nucleic acid-binding, OB-fold-like protein [Source:Projected from Arabidopsis thaliana (AT1G10590) TAIR;Acc:AT1G10590]
Traes_1DS_081B0C21D	1D	601132	XP_006653935.1| PREDICTED: charged multivesicular body protein 5-like [Oryza brachyantha]
Traes_1DS_2FC781118	1D	603269	[(E=0)NP_001064062.2] Os10g0119200 [Oryza sativa Japonica Group]
Traes_1DS_E3F89AD1A	1D	641105	[(E=9E-168)XP_010237655.1] putative disease resistance RPP13-like protein 3 [Brachypodium distachyon]
Traes_1DS_81F8A8743	1D	698285	NA
Traes_1DS_66B67E9B41	1D	712447	NP_001291710.1| LMW glutenin subunit precursor [Brachypodium distachyon]
Traes_1DS_5E944B531	1D	719220	[(E=0)XP_006654890.1] proline-rich receptor-like protein kinase PERK8-like [Oryza brachyantha]
Traes_1DS_2A6443F45	1D	722670	[(E=0)XP_010231880.1] uncharacterized protein At4g37920, chloroplastic [Brachypodium distachyon]
Traes_1DS_92D0315C6	1D	728083	[(E=0)XP_003566917.1] cytochrome P450 72A15-like [Brachypodium distachyon]
Traes_1DS_4059A1EB5	1D	782829	XP_003578640.1| PREDICTED: fatty acyl-CoA reductase 1-like [Brachypodium distachyon]
Traes_1DS_80EB298C9	1D	821055	SUGAR-INSENSITIVE 3 [Source:Projected from Arabidopsis thaliana (AT3G47990) TAIR;Acc:AT3G47990]
Traes_1DS_463CB0B78	1D	825685	[(E=1E-161)XP_003566738.2] uncharacterized protein LOC100834599 [Brachypodium distachyon]
Traes_1DS_1EB6E04F8	1D	854316	[(E=3E-118)NP_001065206.1] Os10g0545200 [Oryza sativa Japonica Group]
Traes_1DS_8A0836BFF	1D	859195	[(E=0)XP_003578580.1] probable flavin-containing monooxygenase 1 [Brachypodium distachyon]
Traes_1DS_B51C4089C	1D	911166	[(E=0)XP_003566736.1] uncharacterized protein LOC100833992 isoform X1 [Brachypodium distachyon]
Traes_1DS_997467221	1D	928887	Ribosomal L28 family [Source:Projected from Arabidopsis thaliana (AT2G33450) TAIR;Acc:AT2G33450]
Traes_1DS_E0BFFA9FA	1D	929867	[(E=1E-105)XP_004977865.1] wall-associated receptor kinase 2-like [Setaria italica]
Traes_1DS_4CD3B8153	1D	953191	NA
Traes_1DS_F69AA50CA	1D	962480	[(E=0)XP_003566735.1] putative phospholipid-transporting ATPase 9 [Brachypodium distachyon]
Traes_1DS_6F9483CAA	1D	1076226	[(E=2E-89)NP_001043061.1] Os01g0371500 [Oryza sativa Japonica Group]
Traes_1DS_A40C8EB4F	1D	1104923	[(E=1E-138)XP_010230274.1] uncharacterized protein LOC100841400 [Brachypodium distachyon]
Traes_1DS_3C6EAAFFD	1D	1236116	[(E=6E-138)NP_001043017.1] Os01g0359400 [Oryza sativa Japonica Group]
Traes_1DS_91D9863D0	1D	1271817	[(E=0)XP_003568938.1] putative 12-oxophytodienoate reductase 4 [Brachypodium distachyon]
Traes_1DS_9D5166C61	1D	1370802	XP_003575412.1| PREDICTED: defensin Tm-AMP-D1.2-like [Brachypodium distachyon]
Traes_1DS_6118BA92F	1D	1385765	P_012699229.1| PREDICTED: putative disease resistance protein RGA4 [Setaria italica]
Traes_1DS_C956298DF	1D	1585049	[(E=0)XP_003567622.1] MATE efflux family protein 5-like isoform X1 [Brachypodium distachyon]
Traes_1DS_5615CA520	1D	1615266	NA
Traes_1DS_E79FE78F6	1D	1634264	XP_004984099.1| PREDICTED: 5-pentadecatrienyl resorcinol O-methyltransferase-like [Setaria italica]
Traes_1DS_A712C8191	1D	1651355	[(E=0)XP_010235335.1] G-type lectin S-receptor-like serine/threonine-protein kinase At2g19130 [Brachypodium distachyon]
Traes_1DS_A42526468	1D	1655685	[(E=8E-154)XP_003569139.1] polygalacturonase inhibitor-like [Brachypodium distachyon]
Traes_1DS_F06412EB7	1D	1657972	Vacuolar sorting protein 39 [Source:Projected from Arabidopsis thaliana (AT1G22860) TAIR;Acc:AT1G22860]
Traes_1DS_FFEF78B03	1D	1670316	[(E=0)XP_003580895.1] multiple C2 and transmembrane domain-containing protein 2-like [Brachypodium distachyon]
Traes_1DS_BF3A4AF27	1D	1794693	[(E=0)NP_001068397.2] Os11g0657400 [Oryza sativa Japonica Group]
Traes_1DS_E7FADAFFC	1D	1900500	[(E=0)XP_003569138.1] disease resistance protein RPM1-like [Brachypodium distachyon]
Traes_1DS_7ABD11F63	1D	1909173	[(E=1E-117)XP_003569138.1] disease resistance protein RPM1-like [Brachypodium distachyon]
Traes_1DS_C91B806B6	1D	1994624	[(E=0)XP_006651074.1] fatty acyl-CoA reductase 2-like [Oryza brachyantha]
Traes_1DS_B15F3A6D5	1D	2024795	XP_010239085.1| PREDICTED: uncharacterized protein LOC100826007 isoform X3 [Brachypodium distachyon]
Traes_1DS_6F00F008A	1D	2056228	[(E=2E-68)XP_003572630.2] uncharacterized protein LOC100832349 [Brachypodium distachyon]
Traes_1DS_62B0EC35F	1D	2062340	[(E=0)XP_006664927.1] arginine decarboxylase 2-like [Oryza brachyantha]
Traes_1DS_549FC6E56	1D	2076102	XP_004955494.1| PREDICTED: RING-H2 finger protein ATL70-like [Setaria italica]
Traes_1DS_D7F67852E	1D	2078339	[(E=5E-92)YP_514664.1] ribosomal protein L2 [Oryza sativa Indica Group]
Traes_1DS_964926308	1D	2083881	NA
Traes_1DS_6C2231368	1D	2136818	NA
Traes_1DS_8B7297A94	1D	2142884	[(E=2E-88)XP_003563201.1] serine/threonine-protein kinase 19 isoform X2 [Brachypodium distachyon]
Traes_1DS_F68C7B61E	1D	2165587	[(E=0)XP_003569137.1] E3 ubiquitin-protein ligase CHIP-like [Brachypodium distachyon]
Traes_1DS_8FE31BBF3	1D	2172126	[(E=0)XP_010231870.1] methionine S-methyltransferase isoform X1 [Brachypodium distachyon]
Traes_1DS_C4B07CF2B	1D	2203072	[(E=2E-141)XP_003581027.1] wall-associated receptor kinase 3-like [Brachypodium distachyon]
Traes_1DS_F34758166	1D	2205087	[(E=4E-140)XP_003566726.2] formin-like protein 14 [Brachypodium distachyon]
Traes_1DS_042E4ED4C	1D	2213972	[(E=0)NP_001146980.1] LOC100280589 [Zea mays]
Traes_1DS_D00250490	1D	2220938	[(E=0)NP_001146980.1] LOC100280589 [Zea mays]
Traes_1DS_DB6D05EE4	1D	2237588	[(E=0)XP_003568938.1] putative 12-oxophytodienoate reductase 4 [Brachypodium distachyon]
Traes_1DS_7BA7D3B79	1D	2248728	[(E=0)XP_010235335.1] G-type lectin S-receptor-like serine/threonine-protein kinase At2g19130 [Brachypodium distachyon]
Traes_1DS_84B6648C8	1D	2255716	[(E=0)XP_010235335.1] G-type lectin S-receptor-like serine/threonine-protein kinase At2g19130 [Brachypodium distachyon]
* information adopt from wheat reference genome version 1 (IWGSC 2014); NA: not available
