# Supplementary material for: A population of wheat multiple synthetic derivatives: an effective platform to explore, harness and utilize genetic diversity of Aegilops tauschii for wheat improvement
Source: Theor Appl Genet. 2018 Apr 28;131(8):1615–26. doi: 10.1007/s00122-018-3102-x (PMC6061144; doi:10.1007/s00122-018-3102-x)
Supplement: Supplementary file 5 — Supplementary material 5 (XLSX 9 kb) [file 122_2018_3102_MOESM5_ESM.xlsx]

## Sheet: Table S2
Table S2. Tyrosinase-related gene in rice and wheat homologs
Locus*	Description*	wheat homolog
Os04g0624400	Similar to H0215F08.12 protein	TRIAE_CS42_2AL_TGACv1_093258_AA0276050.1
Os04g0624100	Hypothetical conserved gene	-
Os01g0793100	Similar to Polyphenol oxidase	TRIAE_CS42_2AL_TGACv1_093258_AA0276050.1
Os04g0624450	Similar to H0215F08.12 protein	TRIAE_CS42_2BL_TGACv1_131002_AA0421090.1
Os01g0793300	Di-copper centre-containing domain containing protein	TRIAE_CS42_5AL_TGACv1_374214_AA1193930.1
Os04g0624500	Similar to Polyphenol oxidase	TRIAE_CS42_2BL_TGACv1_132610_AA0438620.1
* Information adopt from Ensembl Plants (http://plants.ensembl.org)
