# Supplementary material for: A population of wheat multiple synthetic derivatives: an effective platform to explore, harness and utilize genetic diversity of Aegilops tauschii for wheat improvement
Source: Theor Appl Genet. 2018 Apr 28;131(8):1615–26. doi: 10.1007/s00122-018-3102-x (PMC6061144; doi:10.1007/s00122-018-3102-x)
Supplement: Supplementary file 6 — Supplementary material 6 (XLSX 12 kb) [file 122_2018_3102_MOESM6_ESM.xlsx]

## Sheet: Table S3
Table S3. Candidate Pbd-D1 genes
Symbol*	Chr	gene start	description*
Traes_2DS_029E5679B	2D	11986037	[(E=0)OS07T0695400-02]Os07g0695400 protein; Putative kinase interacting protein 1 [Source:UniProtKB/TrEMBL;Acc:Q6Z3X7]
Traes_2DS_D61EB98FD	2D	12052275	NA
Traes_2DS_2917EFF3B	2D	12092577	NA
Traes_2DS_2A961F39D	2D	12093894	[(E=6E-91)OS07T0695100-01]Two-component response regulator-like PRR37 [Source:UniProtKB/Swiss-Prot;Acc:Q0D3B6]
Traes_2DS_383E47FC6	2D	12132228	NA
Traes_2DS_9CFE43D77	2D	12174009	NA
Traes_2DS_5D56B72C0	2D	12191607	NA
Traes_2DS_8B0C89E6F	2D	12222307	CONTAINS InterPro DOMAIN/s: RuvA domain 2-like (InterPro:IPR010994); Has 29 Blast hits to 29 proteins in 9 species: Archae - 0; Bacteria - 2; Metazoa - 0; Fungi - 0; Plants - 27; Viruses - 0; Other Eukaryotes - 0 (source: NCBI BLink). [Source:Projected from Arabidopsis thaliana (AT1G12790) TAIR;Acc:AT1G12790]
Traes_2DS_57818F05A	2D	12234883	NA
Traes_2DS_6CD8340F8	2D	12299025	NA
Traes_2DS_3B4F7207D	2D	12307192	[(E=0)OS07T0692900-01]Os07g0692900 protein; Putative ubiquitin-activating enzyme [Source:UniProtKB/TrEMBL;Acc:Q84NQ2]
Traes_2DS_26EFAF308	2D	12325004	[(E=0)OS07T0693900-01]Os07g0693900 protein; Putative symplekin [Source:UniProtKB/TrEMBL;Acc:Q69R94]
Traes_2DS_BE32B643F	2D	12352675	[(E=1E-77)AT3G02875]Peptidase M20/M25/M40 family protein [Source:TAIR_LOCUS;Acc:AT3G02875]
Traes_2DS_7E8934309	2D	12414859	NA
Traes_2DS_EA5D3BCE4	2D	12436737	NA
Traes_2DS_0A5E5EC00	2D	12437080	[(E=0)OS07T0694000-01]Os07g0694000 protein; Putative phosphoinositide-specific phospholipase C; cDNA clone:J023050O04, full insert sequence [Source:UniProtKB/TrEMBL;Acc:Q6Z3Y9]
Traes_2DS_7C52E51F8	2D	12473591	Elongation factor 1-alpha [Source:UniProtKB/Swiss-Prot;Acc:Q03033]
Traes_2DS_EFEB01929	2D	12479635	[(E=7E-63)AT2G13770]CONTAINS InterPro DOMAIN/s: Putative harbinger transposase-derived nuclease (InterPro:IPR006912); Has 451 Blast hits to 352 proteins in 33 species: Archae - 0; Bacteria - 0; Metazoa - 28; Fungi - 8; Plants - 388; Viruses - 0; Other Eukaryotes - 27 ( /.../: NCBI BLink). [Source:TAIR_LOCUS;Acc:AT2G13770]
Traes_2DS_AE6E354A9	2D	12483730	[(E=0)OS07T0693800-01]Putative omega-3 fatty acid desaturase [Source:UniProtKB/TrEMBL;Acc:Q7XI61]
Traes_2DS_DC6CAE528	2D	12494319	[(E=2E-149)OS01T0888600-01]MLO-like protein [Source:UniProtKB/TrEMBL;Acc:Q8L426]
Traes_2DS_A92C008F1	2D	12506188	[(E=1E-146)OS03T0296400-03]Eukaryotic translation initiation factor 2 alpha subunit family protein, expressed; Os03g0296400 protein; cDNA clone:006-208-D01, full insert sequence; cDNA clone:J033040F15, full insert sequence [Source:UniProtKB/TrEMBL;Acc:Q10MT2]
Traes_2DS_701862F98	2D	12526283	NA
Traes_2DS_D0C6E1CEE	2D	12589576	NA
Traes_2DS_DA770AB60	2D	12607993	[(E=1E-67)GRMZM5G886185_T01]Xyloglucan endotransglucosylase/hydrolase protein 26 [Source:UniProtKB/TrEMBL;Acc:B6TWP1]
Traes_2DS_C9D25868F	2D	12681366	NA
Traes_2DS_17351EE0A	2D	12690834	NA
Traes_2DS_BCA5E00B5	2D	12711851	[(E=5E-178)OS12T0265100-01]Isoflavone reductase, putative, expressed; Os12g0265100 protein [Source:UniProtKB/TrEMBL;Acc:Q2QUF6]
Traes_2DS_78A6DB299	2D	12752373	ACT-like superfamily protein [Source:Projected from Arabidopsis thaliana (AT5G25320) TAIR;Acc:AT5G25320]
Traes_2DS_2C1C8D2AD	2D	12762752	[(E=2E-111)OS06T0535300-01]Os06g0535300 protein; Putative DNAJ heat shock N-terminal domain-containing protein; cDNA clone:J023071K08, full insert sequence [Source:UniProtKB/TrEMBL;Acc:Q5Z5F4]
Traes_2DS_11ADF414D	2D	12792777	[(E=3E-68)OS11T0340477-01]C2H2 type zinc finger containing protein; Os03g0437100 protein; Putative zinc finger protein; Zinc finger, C2H2 type family protein, expressed; cDNA clone:002-153-G07, full insert sequence [Source:UniProtKB/TrEMBL;Acc:Q75KE6]
Traes_2DS_409C6D61C	2D	12804277	NA
Traes_2DS_C262169F9	2D	12817276	NA
Traes_2DS_E941ADF2D	2D	12824617	NA
Traes_2DS_3663CF5CF	2D	12830308	[(E=3E-177)OS12T0265100-01]Isoflavone reductase, putative, expressed; Os12g0265100 protein [Source:UniProtKB/TrEMBL;Acc:Q2QUF6]
Traes_2DS_C5644B9021	2D	12837842	[(E=0)OS12T0511900-00]NB-ARC domain containing protein, expressed [Source:UniProtKB/TrEMBL;Acc:Q2QQ00]
Traes_2DS_46379020A	2D	12846626	[(E=0)OS12T0511400-02]NB-ARC domain containing protein, expressed; Os12g0511400 protein [Source:UniProtKB/TrEMBL;Acc:Q2QQ05]
Traes_2DS_BBAC8E173	2D	12876665	NA
Traes_2DS_B6872CB84	2D	12883230	[(E=4E-176)OS07T0178600-01]Heat stress transcription factor A-2b [Source:UniProtKB/Swiss-Prot;Acc:Q6VBB2]
Traes_2DS_647E76847	2D	12899445	[(E=0)ATMG01190]ATP synthase subunit 1 [Source:TAIR_LOCUS;Acc:ATMG01190]
Traes_2DS_B13EE1E6E	2D	12923703	NA
Traes_2DS_4CB24FC75	2D	12933816	NA
Traes_2DS_B0AF4B0C3	2D	12941860	NA
Traes_2DS_CDDFD01E4	2D	12942906	[(E=6E-66)OS06T0658400-01]0
Traes_2DS_B979309F0	2D	12950517	[(E=1E-66)GRMZM5G854185_T02]Putative uncharacterized protein [Source:UniProtKB/TrEMBL;Acc:B6U229]
Traes_2DS_CC7470B23	2D	12997069	[(E=1E-67)OS03T0293500-02]Pyruvate decarboxylase 2 [Source:UniProtKB/Swiss-Prot;Acc:Q10MW3]
Traes_2DS_FD31C0778	2D	13143689	CONTAINS InterPro DOMAIN/s: LPS-induced tumor necrosis factor alpha factor (InterPro:IPR006629); Has 30201 Blast hits to 17322 proteins in 780 species: Archae - 12; Bacteria - 1396; Metazoa - 17338; Fungi - 3422; Plants - 5037; Viruses - 0; Other Eu /.../es - 2996 (source: NCBI BLink). [Source:Projected from Arabidopsis thaliana (AT5G13190) TAIR;Acc:AT5G13190]
Traes_2DS_AC885F2A7	2D	13149908	aldehyde dehydrogenase 22A1 [Source:Projected from Arabidopsis thaliana (AT3G66658) TAIR;Acc:AT3G66658]
Traes_2DS_84C394872	2D	13184413	[(E=0)OS07T0691100-01]Pectinesterase [Source:UniProtKB/TrEMBL;Acc:Q7F0H7]
Traes_2DS_18CF9366C	2D	13198538	[(E=0)OS02T0325100-02]Os02g0325100 protein; Putative 26S proteasome regulatory particle triple-A ATPase subunit3; cDNA clone:J023091H23, full insert sequence [Source:UniProtKB/TrEMBL;Acc:Q6Z875]
Traes_2DS_D42F0D96B	2D	13206069	[(E=0)OS07T0691800-01]26S protease regulatory subunit 4 homolog [Source:UniProtKB/Swiss-Prot;Acc:P46466]
Traes_2DS_3A1E64B9D1	2D	13236716	[(E=2E-83)OS07T0575600-02]Os07g0575600 protein; Putative receptor-type protein kinase LRK1 [Source:UniProtKB/TrEMBL;Acc:Q8LIP2]
Traes_2DS_A5B4C6016	2D	13260265	NA
Traes_2DS_8638B74BF	2D	13260883	[(E=9E-105)AT2G07689]NADH-Ubiquinone/plastoquinone (complex I) protein [Source:TAIR_LOCUS;Acc:AT2G07689]
* information adopt from wheat reference genome version 1 (IWGSC 2014); NA: not available
